# Supplementary material for: Non-Specific Effects of Bacillus Calmette-Guérin: A Systematic Review and Meta-Analysis of Randomized Controlled Trials
Source: Vaccines (Basel). 2023 Jan 4;11(1):121. doi: 10.3390/vaccines11010121 (PMC9866113; doi:10.3390/vaccines11010121)
Supplement: Supplementary file 1 [file vaccines-11-00121-s001.zip]

Archive with 2 entries (2 files):
- vaccines-2097950-Supplementary Figures.pdf
- vaccines-2097950-Supplementary Tables.pdf
